# Supplementary material for: Comparing Diagnosis and Treatment of Pulmonary Hypertension Patients at a Pulmonary Hypertension Center versus Community Centers
Source: Diseases. 2022 Jan 7;10(1):5. doi: 10.3390/diseases10010005 (PMC8788556; doi:10.3390/diseases10010005)
Supplement: Supplementary file 1 [file diseases-10-00005-s001.zip]

Archive with 1 entries (1 files):
- diseases-1493532-supplementary.pdf
